# Supplementary material for: Disentangling the effects of plant species invasion and urban development on arthropod community composition
Source: Glob Chang Biol. 2020 Apr 16;26(6):3294–306. doi: 10.1111/gcb.15091 (PMC7317202; doi:10.1111/gcb.15091)
Supplement: Supplementary file 2 — Appendix S2 [file GCB-26-3294-s002.xlsx]

## Sheet: Legend
Table S1	Overview of references that were used for the feeding guild allocation of the different taxa
Variables	Provided are the latin and common taxon names that we extracted feeding guild information for and the associated reference
Table S2	Overview of body size estimates for species that were sampled through visual observations. These were nog caught and measured for body size
Variables	Provided are the morpho-species names of the 11 species in the observational sampling method, their mean body size estimate, the method of calculating that estimate and the reference that we used for that calculation if applicable.

## Sheet: Table S1 references
Order	Family	Genus	Species	Common group name	References
Araneae				Spiders	Ladigo, A. (2008) A Photographic Field Guide to the Spiders of Dominica, West Indies. Texas A&M University;Morpeth, J., Sewlal, J. A. N., & Starr, C. K. (2016). A Preliminary Survey for Spiders on St. Eustatius, West Indies. Living World, Journal of the Trinidad and Tobago Field Naturalists' Club; Sewlal, J, N., University o the West Indies: http://www.caribbeanspiders.com/photo_gallery (site has…
Coleoptera				Beetles	Martin, L., Roeder, K., Ramos, C., & Ellis, C. (2006) Plant Host Specificity of Leaf Beetles. Texas A&M University.
Coleoptera	Monotomidae			Beetles	Iowa State University, Dept. of Entomology, Bugguide: https://bugguide.net/node/view/42208; Maddison, D. R. and K.-S. Schulz (eds.) 2007. The Tree of Life Web Project. Internet address: http://tolweb.org/Monotomidae/
Diptera				Flies	Oosterbroek, P., de Jong, H., & Sijstermans, L. (2005). De Europese families van muggen en vliegen (Diptera). Determinatie, diagnose, biologie.
Diptera	Cecidomyiidae			Flies: Gall midges	Gagné, R. J., & Jaschhof, M. (2004). A catalog of the Cecidomyiidae (Diptera) of the world (No. 25). Washington, DC, USA:: Entomological Society of Washington; Kolesik, P. (2015). A review of gall midges (Diptera: Cecidomyiidae: Cecidomyiinae) of Australia and Papua New Guinea: morphology, biology, classification and key to adults. Austral Entomology, 54(2), 127-148; Skuhravá, M. (1991). Gall mid…
Diptera	Pipuncilidae			Flies: Big-headed flies	Maddison, D. R. and K.-S. Schulz (eds.) 2007. The Tree of Life Web Project. Internet address: http://tolweb.org/Pipunculidae
Diptera	Sepsidae			Flies: Black scavenger flies	Pont, A. C., & Meier, R. (2002). The Sepsidae (Diptera) of Europe [electronic resource] (Vol. 37). Brill.
Diptera	Trichoceridae			Flies: Crane flies	University of Wisconsin Milwaukee, College of letters and science, field station: http://uwm.edu/field-station/winter-crane-fly/
Diptera	Agromyzidae			Flies: Leaf-mining flies	Minkenberg, O. P., & van Lenteren, J. C. (1986). The leafminers, Liriomyza bryoniae and L. trifolii (Diptera: Agromyzidae), their parasites and host plants: a review (No. 86-2). Agricultural University.
Diptera	Stratiomyidae			Flies: Soldier flies	Beuk, P.L.Th., (1990) Honeydew as a food source for insects and in particular for soldierflies (Diptera: Strationyidae) Phegea, 18 (3):137-140.
Diptera	Stratiomyidae	Hermetia	illuscens	Flies: Black soldier fly	Nakamura, S., Ichiki, R.T., Shimoda, M. and Morioka, S., 2016. Small-scale rearing of the black soldier fly, Hermetia illucens (Diptera: Stratiomyidae), in the laboratory: low-cost and year-round rearing. Applied entomology and zoology, 51(1), pp.161-166
Hemiptera				True bugs, Hemimetabolous insects	Garcia, C.J., (2009) A Survey of the Hemiptera Fauna on the island of Dominica. Department of Entomology, Texas A &M Universiy.
Hymenoptera	Braconidae			Parasitoid wasps	Uçkan, F., & Erginin, E. (2003). Temperature and food source effects on adult longevity of Apanteles galleriae Wilkinson (Hymenoptera: Braconidae). Environmental entomology, 32(3), 441-446.
Hymenoptera	Diapriidae			Parasitoid wasps	Benelli, G., Giunti, G., Tena, A., Desneux, N., Caselli, A., & Canale, A. (2017). The impact of adult diet on parasitoid reproductive performance. Journal of Pest Science, 90(3), 807-823.
Hymenoptera	Encyrtidae			Parasitoid wasps	Baggen, L. R., & Gurr, G. M. (1998). The Influence of Food onCopidosoma koehleri (Hymenoptera: Encyrtidae), and the Use of Flowering Plants as a Habitat Management Tool to Enhance Biological Control of Potato Moth, Phthorimaea operculella (Lepidoptera: Gelechiidae). Biological Control, 11(1), 9-17.
Hymenoptera	Platygastridae			Parasitoid wasps	Duncan, R. E., Ulmer, B. J., Peña, J. E., & Lapointe, S. L. (2007). Reproductive biology of Fidiobia dominica (Hymenoptera: Platygastridae), an egg parasitoid of Diaprepes abbreviatus (Coleoptera: Curculionidae). Environmental entomology, 36(2), 376-382; Lahiri, S., Orr, D., Cardoza, Y. J., & Sorenson, C. (2017). Longevity and fecundity of the egg parasitoid T elenomus podisi provided with differ…
Hymenoptera	Megachilidae			Bees: Leafcutter bees	Rasmussen, C., Carríon, A. L., Castro-Urgal, R., Chamorro, S., Gonzalez, V. H., Griswold, T. L., ... & Traveset, A. (2012). Megachile timberlakei Cockerell (Hymenoptera: Megachilidae): Yet another adventive bee species to the Galápagos Archipelago. The pan-Pacific Entomologist, 88(1), 98-103.
Hymenoptera	Apidae	Xylocopa	mordax	Bees: Carpenter bees	Ackerman, A. J. (1916). The carpenter-bees of the United States of the genus Xylocopa. Journal of the New York Entomological Society, 24(3), 196-232.
Lepidoptera				Butterflies and moths	Powell, S., (2008) A Survey of the Order Lepidoptera on the Island of Dominica. Texas A&M University.
Lepidoptera	Nymphalidae	Junonia	evarete	Butterflies: tropical buckeye	Butterflies of America Foundation: http://www.butterfliesofamerica.com/L/t/Junonia_evarete_a.htm
Odonata				Dragon and damselflies	Vanessa A. Loftis-Peavy (2009) A photographic field guide to the Odonata of Dominica. Texas A&M University.
Various					Ecological Prefessionals Foundation: http://ecoprofessionals.org/wordpress/; Dutch Caribbean Species Register: http://www.dutchcaribbeanspecies.org/; Micheasl Chinery, 1993 - Collins Field Guide Insects of Britain and Northern Europe, 3rd edition;

## Sheet: Table S2 body sizes
Morpho-species	Body size (mm)	Body size calculation	Reference
Hymenoptera Apidae Anthophora eustatiensis	12	value of 1 caught individual
Hymenoptera Megachilidae Megachile 1	11.9	average of min and max Caribbean Megachile species	Genaro, J. A. (2003). Megachile (Pseudocentron) jerryrozeni, a new species of leafcutting bee (Hymenoptera: Megachilidae) from the Cayman Islands. Journal of the Kansas Entomological Society, 286-289.
Lepidoptera Lycaenidae Little blue	9	mean of caught individuals
Hymenoptera Apidae Apis mellifera	11.8	mean of caught individuals
Hymenoptera Apidae Centris smithii	14	mean of caught individuals
Lepidoptera Pieridae Little white	7.25	mean of caught individuals
Lepidoptera Nymphalidae Junonia evarete	19	Measured from Caribbean Junionia evarete specimen photograph	Butterflies of america; http://www.butterfliesofamerica.com/L/ih/junonia0012_i.htm
Lepidoptera Pieridae Big yellow	24	mean of caught individuals
Lepidoptera Pieridae Big white	24	mean of caught individuals
Lepidoptera Pieridae Little yellow	7.25	mean of caught individuals
Hymenoptera Apidae Xylocopa mordax	24	average of mean male and femals size of X. brasilianorum (synonym of mordax, also occurring in West Indies)	Ackerman, A. J. (1916). The carpenter-bees of the United States of the genus Xylocopa. Journal of the New York Entomological Society, 24(3), 196-232.
